# Supplementary material for: New Inhibitors of Respiratory Syncytial Virus (RSV) Replication Based on Monoterpene-Substituted Arylcoumarins
Source: Molecules. 2023 Mar 15;28(6):2673. doi: 10.3390/molecules28062673 (PMC10054240; doi:10.3390/molecules28062673)
Supplement: Supplementary file 1 [file molecules-28-02673-s001.zip]

Archive with 1 entries (1 files):
- molecules-2162759-supplementary.pdf
